# Supplementary material for: Innovative Insights into In Vitro Activity of Colloidal Platinum Nanoparticles against ESBL-Producing Strains of Escherichia coli and Klebsiella pneumoniae
Source: Pharmaceutics. 2022 Aug 17;14(8):1714. doi: 10.3390/pharmaceutics14081714 (PMC9413765; doi:10.3390/pharmaceutics14081714)
Supplement: Supplementary file 1 [file pharmaceutics-14-01714-s001.zip]

Archive with 1 entries (1 files):
- pharmaceutics-1824297-supplementary.pdf
